# Supplementary material for: The segmented flavivirus ALSV-encoded nucleoprotein VP2 inhibits type I interferon production by targeting RIG-I
Source: Microbiol Spectr. 2026 Jan 28;14(3):e02484-25. doi: 10.1128/spectrum.02484-25 (PMC12955381; doi:10.1128/spectrum.02484-25)
Supplement: Table S1 — Primer pairs used for quantitative real-time PCR (qPCR). [file spectrum.02484-25-s0002.xlsx]

## Sheet: Sheet1
Table S1 Primer pairs used for quantitative real-time PCR (qPCR)
Genes	Sequences
	Forward (5’ to 3’)	Reverse (5’ to 3’)
IFNA	GCCTCGCCCTTTGCTTTACT	GGATCAGCTCATGGAGGACAGA
IFNB1	ATGACCAACAAGTGTCTCCTCC	GGAATCCAAGCAAGTTGTAGCTC
IFIT2	ATACATACCAAACAATGCCTAC	GAGCCACAGCGTGTCCTA
IFIT3	ACACCAAACAATGGCTAC	AGGATTCAGTCCCTTCTC
IRAV	AGTAACGATCTGGATGCCCA	ACATGCGTAGGTTGGCTTCT
OAS1	CTCCTGGATTCTGCTGACCC	GGAATGAAGTGAGGCTGTGGA
ISG15	ACAGCCATGGGCTGGGA	GTTCGTCGCATTTGTCCACC
DDX58	GCCCTAGACCATGCAGGTTATT	CACCTGCCATCATCCCCTTA
GAPDH	GAGTCAACGGATTTGGTCGT	TGGGATTTCCATTGATGACA
